# Supplementary material for: Antibacterial and Anti-Inflammatory Effects of Apolipoprotein E
Source: Biomedicines. 2022 Jun 17;10(6):1430. doi: 10.3390/biomedicines10061430 (PMC9220183; doi:10.3390/biomedicines10061430)
Supplement: Supplementary file 1 [file biomedicines-10-01430-s001.zip]

Archive with 4 entries (3 files):
- Supplementary data and movies/
- Supplementary data and movies/movieS1.mpg
- Supplementary data and movies/movieS2 (1).mpg
- Supplementary data and movies/Supplementary data.pdf
